# Supplementary material for: Sensitive and robust gene expression changes in fish exposed to estrogen – a microarray approach
Source: BMC Genomics. 2007 Jun 7;8:149. doi: 10.1186/1471-2164-8-149 (PMC1899179; doi:10.1186/1471-2164-8-149)
Supplement: Additional File 1 — Transcripts or groups transcripts identified as differentially expressed in at least two of the four different studies [file 1471-2164-8-149-S1.xls]

## Sheet: 061220 MC_2ormore.txt
		Regulation of probes in the different studies (1= all up-regulation, -1=all down-regulation, 2=both up- and down-regulation)				Probe identification of matching probes in the different studies
Ensembl Transcript	Annotation	Present Study	Hook et al. 2006	Tilton et al. 2006	Kishi et al. 2006	Present Study	Hook et al. 2006	Tilton et al. 2006	Kishi et al. 2006
ENSDART00000016417	hypothetical protein LOC394151 [Source:RefSeq_peptide;Acc:NP_957470]	2	0	-1	0	CA062761,CA051733,CA060608		GRASP001383,GRASP005133
ENSDART00000006667	No description	1	0	1	0	CA042407		GRASP003449
ENSDART00000042772	No description	1	0	1	0	CA042407		GRASP003449
ENSDART00000041457	No description	1	0	1	0	CA042407		GRASP003449
ENSDART00000060404	non-metastatic cells 4, protein expressed in [Source:RefSeq_peptide;Acc:NP_957489]	1	1	1	0	CB511030,CB511422,CB497381,CB497649	CB491722,CB510934	GRASP004361,GRASP007317
ENSDART00000078423	Zgc:73293. [Source:Uniprot/SPTREMBL;Acc:Q6PBQ8]	2	0	-1	0	CA062761,CA051733,CA060608		GRASP001383,GRASP005133
ENSDART00000046574	ATP synthase, H+ transporting, mitochondrial F0 complex, subunit c (subunit 9) [Source:RefSeq_peptide;Acc:NP_998193]	2	0	-1	0	CA062761,CA051733,CA060608		GRASP001383,GRASP005133
ENSDART00000022147	Ndufab1 protein (Fragment). [Source:Uniprot/SPTREMBL;Acc:Q6PBK6]	1	1	0	0	CB510233	CB510233
ENSDART00000059303	signal sequence receptor, alpha [Source:RefSeq_peptide;Acc:NP_958484]	0	0	1	1			GRASP003631	TC26080
ENSDART00000004879	tumor rejection antigen (gp96) 1 [Source:RefSeq_peptide;Acc:NP_937853]	0	0	1	1			GRASP003981	TC26038,TC26759,AV669869
ENSDART00000008355	cofilin 2 (muscle) [Source:RefSeq_peptide;Acc:NP_991263]	1	0	1	0	CA043778		GRASP008167
ENSDART00000006132	muscle cofilin 2 [Source:RefSeq_peptide;Acc:NP_998806]	1	0	1	0	CA043778		GRASP008167
ENSDART00000074428	fibroblast growth factor receptor-like 1b [Source:RefSeq_peptide;Acc:NP_001012263]	-1	0	0	-1	CB508631			TC27934
ENSDART00000082286	fatty acid binding protein 1b [Source:RefSeq_peptide;Acc:NP_001019822]	-1	-1	-1	0	CK990953,CB493070,CB509924,CB497946	CB509924	GRASP000029,GRASP001861,GRASP004401
ENSDART00000026464	non-muscle cofilin 1 [Source:RefSeq_peptide;Acc:NP_998804]	1	0	1	0	CA043778		GRASP008167
ENSDART00000020631	heterogeneous nuclear ribonucleoprotein D-like [Source:RefSeq_peptide;Acc:NP_998557]	0	1	0	1		CB512097		TC25727
ENSDART00000081337	hypothetical protein LOC445023 [Source:RefSeq_peptide;Acc:NP_001003418]	1	1	0	0	CB510233	CB510233
ENSDART00000081287	hypothetical protein LOC445023 [Source:RefSeq_peptide;Acc:NP_001003418]	1	1	0	0	CB510233	CB510233
ENSDART00000020750	keratin 18 [Source:RefSeq_peptide;Acc:NP_848524]	-1	0	-1	0	CA042066		GRASP003087
ENSDART00000027213	No description	0	0	-1	-1			GRASP003087	TC22925
ENSDART00000075260	gefiltin [Source:RefSeq_peptide;Acc:NP_571107]	0	0	-1	-1			GRASP003087	TC22925
ENSDART00000045697	hypothetical protein LOC336637 [Source:RefSeq_peptide;Acc:NP_956317]	1	0	-1	1	CA057296,CB493026		GRASP008547	TC20616
ENSDART00000082506	myelin expression factor 2 [Source:RefSeq_peptide;Acc:NP_001025455]	1	1	0	0	CB496664	CB496664
ENSDART00000082504	myelin expression factor 2 [Source:RefSeq_peptide;Acc:NP_001025455]	1	1	0	0	CB496664	CB496664
ENSDART00000055496	No description	1	0	0	1	CB504794,CA043554			AU179599
ENSDART00000025724	hypothetical protein LOC336746 [Source:RefSeq_peptide;Acc:NP_956325]	1	0	0	1	CB504794,CA043554			AU179599
ENSDART00000034486	No description	1	0	0	1	CB504794,CA043554			AU179599
ENSDART00000080423	cathepsin D [Source:RefSeq_peptide;Acc:NP_571785]	1	0	0	1	CB504794,CA043554			AU179599
ENSDART00000074712	nothepsin [Source:RefSeq_peptide;Acc:NP_571879]	1	0	0	1	CB504794,CA043554			AU179599
ENSDART00000007795	LOC402880 protein (Fragment). [Source:Uniprot/SPTREMBL;Acc:Q6PBK2]	0	0	2	-1			GRASP001007,GRASP006081	TC21544
ENSDART00000029950	hypothetical protein LOC393776 [Source:RefSeq_peptide;Acc:NP_957097]	0	0	2	-1			GRASP001007,GRASP006081	TC21544
ENSDART00000026866	cytochrome c oxidase subunit IV isoform 1 [Source:RefSeq_peptide;Acc:NP_999866]	0	0	2	-1			GRASP001007,GRASP006081	TC21544
ENSDART00000056813	No description	0	-1	-1	0		CA037616	GRASP005671
ENSDART00000049240	transducer of ERBB2, 1a [Source:RefSeq_peptide;Acc:NP_938177]	1	1	1	0	CB492457	CB497747	GRASP001509
ENSDART00000022688	transducer of ERBB2, 1b [Source:RefSeq_peptide;Acc:NP_998139]	1	1	1	0	CB492457	CB497747	GRASP001509
ENSDART00000010773	hypothetical protein LOC445175 [Source:RefSeq_peptide;Acc:NP_001003569]	1	0	1	0	CB502978		GRASP002373
ENSDART00000039917	hypothetical protein LOC555308 [Source:RefSeq_peptide;Acc:NP_001027007]	1	0	1	0	CB502978		GRASP002373
ENSDART00000043887	hypothetical protein LOC447860 [Source:RefSeq_peptide;Acc:NP_001004599]	1	0	1	0	CB502978		GRASP002373
ENSDART00000053750	No description	1	0	1	0	CB502978		GRASP002373
ENSDART00000005903	ATP synthase, H+ transporting, mitochondrial F0 complex, subunit c (subunit 9) [Source:RefSeq_peptide;Acc:NP_571836]	2	0	-1	0	CA062761,CA051733,CA060608		GRASP001383,GRASP005133
ENSDART00000065448	hypothetical protein LOC415166 [Source:RefSeq_peptide;Acc:NP_001002076]	-1	-1	-1	0	CK990953,CB493070,CB509924,CB497946	CB509924	GRASP000029,GRASP001861,GRASP004401
ENSDART00000061789	peptidylprolyl isomerase (cyclophilin)-like 6 [Source:RefSeq_peptide;Acc:NP_001018433]	0	0	1	1			GRASP008301	TC25757
ENSDART00000020252	protein disulfide isomerase-related protein (provisional) [Source:RefSeq_peptide;Acc:NP_922915]	1	0	1	0	CA042407		GRASP003449
ENSDART00000020569	No description	1	0	0	1	CB514530			TC23231
ENSDART00000048383	cysteine-rich with EGF-like domains 2 [Source:RefSeq_peptide;Acc:NP_956817]	1	0	0	1	CA057711,CB514530			TC23231
ENSDART00000077745	No description	1	0	1	1	CB491229,CB507750,CB486704		GRASP007851	TC20764,TC20765,TC26713,TC20773,TC26723
ENSDART00000056088	zona pellucida glycoprotein 2.4 [Source:RefSeq_peptide;Acc:NP_571904]	1	0	1	1	CB491229,CB507750,CB486704		GRASP007851	TC20764,TC20765,TC26713,TC20773,TC26723
ENSDART00000008439	zona pellucida glycoprotein 2.2 [Source:RefSeq_peptide;Acc:NP_571902]	1	0	1	1	CB491229,CB507750,CB486704		GRASP007851	TC20764,TC20765,TC26713,TC20773,TC26723
ENSDART00000056090	zona pellucida glycoprotein 2.3 [Source:RefSeq_peptide;Acc:NP_571903]	1	0	1	1	CB491229,CB507750,CB486704		GRASP007851	TC20764,TC20765,TC26713,TC20773,TC26723
ENSDART00000047101	zona pellucida glycoprotein 2.2 [Source:RefSeq_peptide;Acc:NP_571902]	1	0	1	1	CB491229,CB507750,CB486704		GRASP007851	TC20764,TC20765,TC26713,TC20773,TC26723
ENSDART00000024598	zona pellucida glycoprotein 2.3 [Source:RefSeq_peptide;Acc:NP_571903]	1	0	1	1	CB491229,CB507750,CB486704		GRASP007851	TC20764,TC20765,TC26713,TC20773,TC26723
ENSDART00000074085	zona pellucida glycoprotein 2.3 [Source:RefSeq_peptide;Acc:NP_571903]	1	0	1	1	CB491229,CB507750,CB486704		GRASP007851	TC20764,TC20765,TC26713,TC20773,TC26723
ENSDART00000065475	No description	1	0	1	1	CB491229,CB486704		GRASP007851	TC20764,TC20765,TC26713,TC20773,TC26723
ENSDART00000056089	zona pellucida glycoprotein 2.2 [Source:RefSeq_peptide;Acc:NP_571902]	1	0	1	0	CB491229		GRASP007851
ENSDART00000062518	Novel protein similar to glutathione S-transferase family. [Source:Uniprot/SPTREMBL;Acc:Q1L907]	0	-1	-1	0		CB496788	GRASP006821,GRASP007263,GRASP008607
ENSDART00000009337	enolase 1, (alpha) [Source:RefSeq_peptide;Acc:NP_997887]	0	0	-1	-1			GRASP001247,GRASP005843,GRASP008349	TC28422
ENSDART00000005961	hypothetical protein LOC393668 [Source:RefSeq_peptide;Acc:NP_956989]	0	0	-1	-1			GRASP001247,GRASP005843,GRASP008349	TC28422
ENSDART00000013194	enolase 3, (beta, muscle) [Source:RefSeq_peptide;Acc:NP_999888]	0	0	-1	-1			GRASP001247,GRASP005843,GRASP008349	TC28422
ENSDART00000037126	enolase 2 [Source:RefSeq_peptide;Acc:NP_001003848]	0	0	-1	-1			GRASP001247,GRASP005843,GRASP008349	TC28422
ENSDART00000076595	enolase 3, (beta, muscle) [Source:RefSeq_peptide;Acc:NP_999888]	0	0	-1	-1			GRASP001247,GRASP005843,GRASP008349	TC28422
ENSDART00000009393	collagen, type I, alpha 1 [Source:RefSeq_peptide;Acc:NP_954684]	0	-1	-1	0		CB486868	GRASP002269,GRASP006025
ENSDART00000015092	collagen, type I, alpha 3 [Source:RefSeq_peptide;Acc:NP_958886]	0	-1	-1	0		CB486868	GRASP002269,GRASP006025
ENSDART00000042990	collagen, type I, alpha 2 [Source:RefSeq_peptide;Acc:NP_892013]	-1	0	-1	0	CB486593		GRASP002269,GRASP006025
ENSDART00000026180	fatty acid binding protein 7, brain, a [Source:RefSeq_peptide;Acc:NP_571680]	1	1	1	0	CB497374,CA769854,CB510664,CB496931	CB497374,CA769854	GRASP003643,GRASP003955,GRASP004767
ENSDART00000041229	fatty acid binding protein 7, brain, b [Source:RefSeq_peptide;Acc:NP_999972]	1	1	1	0	CB497374,CA769854,CB510664,CB496931	CB497374,CA769854	GRASP003643,GRASP003955,GRASP004767
ENSDART00000033724	fatty acid binding protein 3, muscle and heart [Source:RefSeq_peptide;Acc:NP_694493]	1	1	1	0	CB497374,CA769854,CB510664,CB496931	CB497374,CA769854	GRASP003643,GRASP003955,GRASP004767
ENSDART00000060246	DnaJ (Hsp40) homolog, subfamily C, member 3 [Source:RefSeq_peptide;Acc:NP_955904]	1	0	1	0	CA058829		GRASP000293,GRASP004393
ENSDART00000026098	No description	1	0	1	0	CA058829		GRASP000293,GRASP004393
ENSDART00000052936	protein-kinase, interferon-inducible double stranded RNA dependent inhibitor [Source:RefSeq_peptide;Acc:NP_571705]	1	0	1	0	CA058829		GRASP000293,GRASP004393
ENSDART00000064789	hypothetical protein LOC436734 [Source:RefSeq_peptide;Acc:NP_001002461]	1	0	-1	1	CA057296,CB493026		GRASP008547	TC20616
ENSDART00000007883	G1/S-specific cyclin-E. [Source:Uniprot/SWISSPROT;Acc:P47794]	0	0	1	1			GRASP005261	TC26327
ENSDART00000052005	hypothetical protein LOC393239 [Source:RefSeq_peptide;Acc:NP_956563]	1	0	1	0	CB509793		GRASP003819,GRASP007127,GRASP008627
ENSDART00000023278	Delta-5/delta-6 fatty acid desaturase (EC 1.14.19.-). [Source:Uniprot/SWISSPROT;Acc:Q9DEX7]	1	1	0	0	CB494661	CB494661
ENSDART00000018260	No description	0	0	1	1			GRASP002307,GRASP008301	TC25757
ENSDART00000061958	peptidylprolyl isomerase A, like [Source:RefSeq_peptide;Acc:NP_956251]	0	0	1	1			GRASP002307,GRASP008301	TC25757
ENSDART00000025620	2-peptidylprolyl isomerase A [Source:RefSeq_peptide;Acc:NP_997923]	0	0	1	1			GRASP002307,GRASP008301	TC25757
ENSDART00000010052	peptidylprolyl isomerase F (cyclophilin F) [Source:RefSeq_peptide;Acc:NP_001004626]	0	0	1	1			GRASP002307,GRASP008301	TC25757
ENSDART00000074768	hypothetical protein LOC641328 [Source:RefSeq_peptide;Acc:NP_001032199]	0	0	1	1			GRASP002307,GRASP008301	TC25757
ENSDART00000074814	peptidylprolyl isomerase B [Source:RefSeq_peptide;Acc:NP_998184]	1	0	1	1	CK990627		GRASP002057,GRASP002307,GRASP008301	TC25757
ENSDART00000075135	peptidylprolyl isomerase B [Source:RefSeq_peptide;Acc:NP_998184]	1	0	1	1	CK990627		GRASP002057,GRASP002307,GRASP008301	TC25757
ENSDART00000055579	peptidylprolyl isomerase B [Source:RefSeq_peptide;Acc:NP_998184]	1	0	1	1	CK990627		GRASP002057,GRASP002307,GRASP008301	TC25757
ENSDART00000056713	peptidylprolyl isomerase D (cyclophilin D) [Source:RefSeq_peptide;Acc:NP_001002065]	0	0	1	1			GRASP002307,GRASP008301	TC25757
ENSDART00000065256	peptidyl-prolyl isomerase G (cyclophilin G) [Source:RefSeq_peptide;Acc:NP_998629]	0	0	1	1			GRASP002307,GRASP008301	TC25757
ENSDART00000082112	Hypothetical protein (Fragment). [Source:Uniprot/SPTREMBL;Acc:Q503L6]	0	0	1	1			GRASP002307,GRASP008301	TC25757
ENSDART00000082088	Hypothetical protein (Fragment). [Source:Uniprot/SPTREMBL;Acc:Q503L6]	0	0	1	1			GRASP002307,GRASP008301	TC25757
ENSDART00000082340	hypothetical protein LOC550373 [Source:RefSeq_peptide;Acc:NP_001017678]	0	0	1	1			GRASP002307,GRASP008301	TC25757
ENSDART00000060877	hypothetical protein LOC394180 [Source:RefSeq_peptide;Acc:NP_957499]	0	0	1	1			GRASP002307,GRASP008301	TC25757
ENSDART00000060883	hypothetical protein LOC394180 [Source:RefSeq_peptide;Acc:NP_957499]	0	0	1	1			GRASP002307,GRASP008301	TC25757
ENSDART00000075055	hypothetical protein LOC394180 [Source:RefSeq_peptide;Acc:NP_957499]	0	0	1	1			GRASP002307,GRASP008301	TC25757
ENSDART00000060880	hypothetical protein LOC394180 [Source:RefSeq_peptide;Acc:NP_957499]	0	0	1	1			GRASP002307,GRASP008301	TC25757
ENSDART00000060004	Ntd5 protein (Fragment). [Source:Uniprot/SPTREMBL;Acc:Q5BLJ1]	0	-1	-1	1		CB492833	GRASP004397	TC22334
ENSDART00000021798	peripheral myelin protein 2 [Source:RefSeq_peptide;Acc:NP_001004682]	1	1	1	0	CB497374,CA769854,CB510664,CB496931	CB497374,CA769854	GRASP003643,GRASP003955,GRASP004767
ENSDART00000012718	hypothetical protein LOC553579 [Source:RefSeq_peptide;Acc:NP_001018394]	1	1	1	0	CB497374,CB496931	CB497374	GRASP004767
ENSDART00000018868	protein disulfide isomerase-associated 4 [Source:RefSeq_peptide;Acc:NP_956073]	1	0	1	0	CA048973,CA059856,CA042407,CA064165		GRASP002125,GRASP003449,GRASP003937
ENSDART00000081851	protein disulfide isomerase-associated 4 [Source:RefSeq_peptide;Acc:NP_956073]	1	0	1	0	CA059856,CA064165		GRASP002125,GRASP003937
ENSDART00000018504	hypothetical protein LOC405841 [Source:RefSeq_peptide;Acc:NP_998070]	1	0	1	0	CB516895,CA064165		GRASP002125,GRASP003937
ENSDART00000049020	hypothetical protein LOC445123 [Source:RefSeq_peptide;Acc:NP_001003517]	1	0	1	0	CB516895,CA064165		GRASP002125,GRASP003937
ENSDART00000011389	Sb:cb825 protein (Fragment). [Source:Uniprot/SPTREMBL;Acc:Q803D7]	1	0	1	0	CB516895,CA064165		GRASP002125,GRASP003937
ENSDART00000063800	Gapdh protein (Fragment). [Source:Uniprot/SPTREMBL;Acc:Q1RM54]	0	-1	-1	0		CB510408,CA039027,BU965756,CA051897,CB498361,CB491157	GRASP005731
ENSDART00000058384	No description	0	-1	-1	0		CB510408,BU965756,CA051897,CB498361,CB491157	GRASP005731
ENSDART00000056095	fatty acid binding protein 10, liver basic [Source:RefSeq_peptide;Acc:NP_694492]	-1	-1	-1	0	CK990953,CB493070,CB509924,CB497946	CB509924	GRASP000029,GRASP001861,GRASP004401
ENSDART00000058993	hypothetical protein LOC606663 [Source:RefSeq_peptide;Acc:NP_001028271]	0	0	1	1			GRASP002053	TC22135
ENSDART00000031650	No description	0	-1	-1	0		CA050795,CA767816	GRASP000341
ENSDART00000010477	heat shock cognate 70-kd protein [Source:RefSeq_peptide;Acc:NP_571472]	0	-1	-1	0		CA050795,CA767816	GRASP000341
ENSDART00000045767	Heat shock cognate 70 kDa protein (Fragment). [Source:Uniprot/SPTREMBL;Acc:O42360]	0	-1	-1	0		CA050795,CA767816	GRASP000341
ENSDART00000078122	No description	0	-1	-1	0		CA050795,CA767816	GRASP000341
ENSDART00000078671	No description	0	-1	-1	0		CA050795,CA767816	GRASP000341
ENSDART00000025319	No description	0	-1	-1	0		CA050795,CA767816	GRASP000341
ENSDART00000063864	Heat shock cognate 71 kDa protein (Heat shock 70 kDa protein 8). [Source:Uniprot/SWISSPROT;Acc:Q90473]	0	-1	-1	0		CA050795,CA767816	GRASP000341
ENSDART00000063928	Heat shock cognate 71 kDa protein (Heat shock 70 kDa protein 8). [Source:Uniprot/SWISSPROT;Acc:Q90473]	0	-1	-1	0		CA050795,CA767816	GRASP000341
ENSDART00000031418	hypothetical protein LOC393586 [Source:RefSeq_peptide;Acc:NP_956908]	0	-1	-1	0		CA050795,CA767816	GRASP000341
ENSDART00000043743	Heat shock cognate 70 kDa protein (Fragment). [Source:Uniprot/SPTREMBL;Acc:O42359]	0	-1	-1	0		CA050795,CA767816	GRASP000341
ENSDART00000042384	No description	0	-1	-1	0		CA050795,CA767816	GRASP000341
ENSDART00000010079	heat shock 70kDa protein 5 [Source:RefSeq_peptide;Acc:NP_998223]	0	-1	2	0		CA050795	GRASP000127,GRASP000341
ENSDART00000066933	inter-alpha (globulin) inhibitor H2 (itih2), mRNA [Source:RefSeq_dna;Acc:NM_213007]	0	-1	-1	0		CB494221,CA039272	GRASP006421
ENSDART00000066932	inter-alpha (globulin) inhibitor H2 (itih2), mRNA [Source:RefSeq_dna;Acc:NM_213007]	0	-1	-1	0		CB494221,CA039272	GRASP006421
ENSDART00000077344	No description	0	-1	-1	0		CA037372,CB494221,CA039272	GRASP006421,GRASP007153
ENSDART00000077312	hypothetical protein LOC553614 [Source:RefSeq_peptide;Acc:NP_001018424]	0	-1	-1	0		CA037372,CB494221,CA039272	GRASP006421,GRASP007153
ENSDART00000077338	No description	0	-1	-1	0		CA039272	GRASP006421
ENSDART00000075469	No description	0	-1	-1	0		CA038719	GRASP007675
ENSDART00000058210	No description	0	-1	-1	0		CA038719	GRASP007675
ENSDART00000019644	complement component c3b [Source:RefSeq_peptide;Acc:NP_571318]	0	-1	-1	0		CA038719	GRASP007675
ENSDART00000052688	hypothetical protein LOC565074 [Source:RefSeq_peptide;Acc:NP_001032313]	0	-1	-1	0		CA038719	GRASP007675
ENSDART00000073976	No description	0	-1	-1	0		CA038719	GRASP007675
ENSDART00000024624	Sb:cb26 protein (Fragment). [Source:Uniprot/SPTREMBL;Acc:Q7SXK0]	0	-1	-1	0		CA038719	GRASP007675
ENSDART00000079577	No description	0	-1	-1	0		CA037886	GRASP003877
ENSDART00000079911	No description	0	-1	-1	0		CA037886	GRASP003877
ENSDART00000079571	No description	0	-1	-1	0		CA037886	GRASP003877
ENSDART00000079883	No description	0	-1	-1	0		CA037886	GRASP003877
ENSDART00000079620	No description	0	-1	-1	0		CA037886	GRASP003877
ENSDART00000079959	No description	0	-1	-1	0		CA037886	GRASP003877
ENSDART00000079963	No description	0	-1	-1	0		CA037886	GRASP003877
ENSDART00000079630	No description	0	-1	-1	0		CA037886	GRASP003877
ENSDART00000079970	No description	0	-1	-1	0		CA037886	GRASP003877
ENSDART00000079615	No description	0	-1	-1	0		CA037886	GRASP003877
ENSDART00000079958	No description	0	-1	-1	0		CA037886	GRASP003877
ENSDART00000046443	No description	0	-1	-1	0		CB487219,CB509867	GRASP008039
ENSDART00000078734	No description	0	-1	-1	0		CB487219	GRASP008039
ENSDART00000054283	No description	0	-1	-1	0		CB487219	GRASP008039
ENSDART00000050670	No description	0	-1	-1	0		CB487219	GRASP008039
ENSDART00000047865	No description	0	-1	-1	0		CB487219	GRASP008039
ENSDART00000021135	No description	0	-1	-1	0		CB487219	GRASP008039
ENSDART00000047994	No description	0	-1	-1	0		CB487219	GRASP008039
ENSDART00000024900	No description	0	-1	-1	0		CB487219	GRASP008039
ENSDART00000051147	No description	0	-1	-1	0		CB487219	GRASP008039
ENSDART00000012992	No description	0	-1	-1	0		CB487219	GRASP008039
ENSDART00000041244	No description	0	-1	-1	0		CB487219	GRASP008039
ENSDART00000061058	No description	0	-1	-1	0		CB487219	GRASP008039
ENSDART00000038499	No description	0	-1	-1	0		CB487219	GRASP008039
ENSDART00000078886	No description	0	-1	-1	0		CB487219	GRASP008039
ENSDART00000047098	No description	0	-1	-1	0		CB487219	GRASP008039
ENSDART00000061043	No description	0	-1	-1	0		CB487219	GRASP008039
ENSDART00000061046	No description	0	-1	-1	0		CB487219	GRASP008039
ENSDART00000006984	No description	0	-1	-1	0		CB487219	GRASP008039
ENSDART00000061098	No description	0	-1	-1	0		CB487219	GRASP008039
ENSDART00000033228	No description	0	-1	-1	0		CB487219	GRASP008039
ENSDART00000026842	No description	0	-1	-1	0		CB487219	GRASP008039
ENSDART00000046454	No description	0	-1	-1	0		CB487219	GRASP008039
ENSDART00000082379	hypothetical protein LOC606666 [Source:RefSeq_peptide;Acc:NP_001028274]	1	0	1	0	CK990831		GRASP006055,GRASP006777
ENSDART00000065660	Nr0b2 protein (Fragment). [Source:Uniprot/SPTREMBL;Acc:Q6PEG7]	1	0	1	0	CB510335		GRASP006601
ENSDART00000079060	DAX (Fragment). [Source:Uniprot/SPTREMBL;Acc:Q1L693]	1	0	1	0	CB510335		GRASP006601
ENSDART00000080949	No description	0	0	-1	-1			GRASP006017	AU180637
ENSDART00000077031	ORF2-encoded protein (Fragment). [Source:Uniprot/SPTREMBL;Acc:Q3LG56]	0	0	-1	-1			GRASP006017	AU180637
ENSDART00000077045	ORF2-encoded protein (Fragment). [Source:Uniprot/SPTREMBL;Acc:Q3LG56]	0	0	-1	-1			GRASP006017	AU180637
ENSDART00000077867	No description	0	0	-1	-1			GRASP006017	AU180637
ENSDART00000080756	No description	0	0	-1	-1			GRASP006017	AU180637
ENSDART00000076349	No description	0	0	-1	-1			GRASP006017	AU180637
ENSDART00000079542	No description	0	0	-1	-1			GRASP006017	AU180637
ENSDART00000076329	No description	0	0	-1	-1			GRASP006017	AU180637
ENSDART00000074106	No description	0	0	-1	-1			GRASP006017	AU180637
ENSDART00000076772	No description	0	0	-1	-1			GRASP006017	AU180637
ENSDART00000081141	No description	0	0	-1	-1			GRASP006017	AU180637
ENSDART00000074743	No description	0	0	-1	-1			GRASP006017	AU180637
ENSDART00000074961	No description	0	0	-1	-1			GRASP006017	AU180637
ENSDART00000074734	No description	0	0	-1	-1			GRASP006017	AU180637
ENSDART00000075284	No description	0	0	-1	-1			GRASP006017	AU180637
ENSDART00000077473	No description	0	0	-1	-1			GRASP006017	AU180637
ENSDART00000075697	No description	0	0	-1	-1			GRASP006017	AU180637
ENSDART00000081496	No description	0	0	-1	-1			GRASP006017	AU180637
ENSDART00000074096	No description	0	0	-1	-1			GRASP006017	AU180637
ENSDART00000075622	No description	0	0	-1	-1			GRASP006017	AU180637
ENSDART00000077601	No description	0	0	-1	-1			GRASP006017	AU180637
ENSDART00000077604	No description	0	0	-1	-1			GRASP006017	AU180637
ENSDART00000079683	No description	0	0	-1	-1			GRASP006017	AU180637
ENSDART00000080538	No description	0	0	-1	-1			GRASP006017	AU180637
ENSDART00000078479	No description	0	0	-1	-1			GRASP006017	AU180637
ENSDART00000074946	No description	0	0	-1	-1			GRASP006017	AU180637
ENSDART00000082129	No description	0	0	-1	-1			GRASP006017	AU180637
ENSDART00000079247	No description	0	0	-1	-1			GRASP006017	AU180637
ENSDART00000079304	No description	0	0	-1	-1			GRASP006017	AU180637
ENSDART00000079890	No description	0	0	-1	-1			GRASP006017	AU180637
ENSDART00000079849	No description	0	0	-1	-1			GRASP006017	AU180637
ENSDART00000079088	No description	0	0	-1	-1			GRASP006017	AU180637
ENSDART00000074586	No description	0	0	-1	-1			GRASP006017	AU180637
ENSDART00000078224	No description	0	0	-1	-1			GRASP006017	AU180637
ENSDART00000073937	No description	0	0	-1	-1			GRASP006017	AU180637
ENSDART00000081680	No description	0	0	-1	-1			GRASP006017	AU180637
ENSDART00000081695	No description	0	0	-1	-1			GRASP006017	AU180637
ENSDART00000074373	No description	0	0	-1	-1			GRASP006017	AU180637
ENSDART00000080804	No description	0	0	-1	-1			GRASP006017	AU180637
ENSDART00000077171	No description	0	0	-1	-1			GRASP006017	AU180637
ENSDART00000074484	No description	0	0	-1	-1			GRASP006017	AU180637
ENSDART00000081165	No description	0	0	-1	-1			GRASP006017	AU180637
ENSDART00000076109	No description	0	0	-1	-1			GRASP006017	AU180637
ENSDART00000073768	No description	0	0	-1	-1			GRASP006017	AU180637
ENSDART00000080866	No description	0	0	-1	-1			GRASP006017	AU180637
ENSDART00000081397	No description	0	0	-1	-1			GRASP006017	AU180637
ENSDART00000074608	No description	0	0	-1	-1			GRASP006017	AU180637
ENSDART00000077249	No description	0	0	-1	-1			GRASP006017	AU180637
ENSDART00000075714	No description	0	0	-1	-1			GRASP006017	AU180637
ENSDART00000079406	No description	0	0	-1	-1			GRASP006017	AU180637
ENSDART00000079444	No description	0	0	-1	-1			GRASP006017	AU180637
ENSDART00000076638	No description	0	0	-1	-1			GRASP006017	AU180637
ENSDART00000076140	No description	0	0	-1	-1			GRASP006017	AU180637
ENSDART00000076020	No description	0	0	-1	-1			GRASP006017	AU180637
ENSDART00000074403	No description	0	0	-1	-1			GRASP006017	AU180637
ENSDART00000078301	No description	0	0	-1	-1			GRASP006017	AU180637
ENSDART00000077261	No description	0	0	-1	-1			GRASP006017	AU180637
ENSDART00000075155	No description	0	0	-1	-1			GRASP006017	AU180637
ENSDART00000075344	No description	0	0	-1	-1			GRASP006017	AU180637
ENSDART00000080639	No description	0	0	-1	-1			GRASP006017	AU180637
ENSDART00000076507	No description	0	0	-1	-1			GRASP006017	AU180637
ENSDART00000082140	No description	0	0	-1	-1			GRASP006017	AU180637
ENSDART00000073653	No description	0	0	-1	-1			GRASP006017	AU180637
ENSDART00000074164	hypothetical protein LOC568735 [Source:RefSeq_peptide;Acc:NP_001032317]	0	0	-1	-1			GRASP006017	AU180637
ENSDART00000074437	hypothetical protein LOC568735 [Source:RefSeq_peptide;Acc:NP_001032317]	0	0	-1	-1			GRASP006017	AU180637
ENSDART00000080922	hypothetical protein LOC568735 [Source:RefSeq_peptide;Acc:NP_001032317]	0	0	-1	-1			GRASP006017	AU180637
ENSDART00000077193	hypothetical protein LOC568735 [Source:RefSeq_peptide;Acc:NP_001032317]	0	0	-1	-1			GRASP006017	AU180637
ENSDART00000078923	No description	0	0	-1	-1			GRASP006017	AU180637
ENSDART00000079166	hypothetical protein LOC568735 [Source:RefSeq_peptide;Acc:NP_001032317]	0	0	-1	-1			GRASP006017	AU180637
ENSDART00000079447	No description	0	0	-1	-1			GRASP006017	AU180637
ENSDART00000075900	hypothetical protein LOC568735 [Source:RefSeq_peptide;Acc:NP_001032317]	0	0	-1	-1			GRASP006017	AU180637
ENSDART00000076722	No description	0	0	-1	-1			GRASP006017	AU180637
ENSDART00000078810	hypothetical protein LOC568735 [Source:RefSeq_peptide;Acc:NP_001032317]	0	0	-1	-1			GRASP006017	AU180637
ENSDART00000077407	No description	0	0	-1	-1			GRASP006017	AU180637
ENSDART00000079107	No description	0	0	-1	-1			GRASP006017	AU180637
ENSDART00000079643	hypothetical protein LOC568735 [Source:RefSeq_peptide;Acc:NP_001032317]	0	0	-1	-1			GRASP006017	AU180637
ENSDART00000080909	No description	0	0	-1	-1			GRASP006017	AU180637
ENSDART00000080977	No description	0	0	-1	-1			GRASP006017	AU180637
ENSDART00000081392	hypothetical protein LOC568735 [Source:RefSeq_peptide;Acc:NP_001032317]	0	0	-1	-1			GRASP006017	AU180637
ENSDART00000077987	No description	0	0	-1	-1			GRASP006017	AU180637
ENSDART00000075758	No description	0	0	-1	-1			GRASP006017	AU180637
ENSDART00000080518	No description	0	0	-1	-1			GRASP006017	AU180637
ENSDART00000078817	No description	0	0	-1	-1			GRASP006017	AU180637
ENSDART00000076281	No description	0	0	-1	-1			GRASP006017	AU180637
ENSDART00000077356	No description	0	0	-1	-1			GRASP006017	AU180637
ENSDART00000074686	No description	0	0	-1	-1			GRASP006017	AU180637
ENSDART00000081424	No description	0	0	-1	-1			GRASP006017	AU180637
ENSDART00000081031	No description	0	0	-1	-1			GRASP006017	AU180637
ENSDART00000081032	No description	0	0	-1	-1			GRASP006017	AU180637
ENSDART00000073446	No description	0	0	-1	-1			GRASP006017	AU180637
ENSDART00000082326	No description	0	0	-1	-1			GRASP006017	AU180637
ENSDART00000082401	No description	0	0	-1	-1			GRASP006017	AU180637
ENSDART00000074442	No description	0	0	-1	-1			GRASP006017	AU180637
ENSDART00000076995	No description	0	0	-1	-1			GRASP006017	AU180637
ENSDART00000079015	No description	0	0	-1	-1			GRASP006017	AU180637
ENSDART00000078706	No description	0	0	-1	-1			GRASP006017	AU180637
ENSDART00000073499	No description	0	0	-1	-1			GRASP006017	AU180637
ENSDART00000079907	No description	0	0	-1	-1			GRASP006017	AU180637
ENSDART00000078144	No description	0	0	-1	-1			GRASP006017	AU180637
ENSDART00000078208	No description	0	0	-1	-1			GRASP006017	AU180637
ENSDART00000075848	No description	0	0	-1	-1			GRASP006017	AU180637
ENSDART00000073965	No description	0	0	-1	-1			GRASP006017	AU180637
ENSDART00000079203	No description	0	0	-1	-1			GRASP006017	AU180637
ENSDART00000079384	No description	0	0	-1	-1			GRASP006017	AU180637
ENSDART00000081073	No description	0	0	-1	-1			GRASP006017	AU180637
ENSDART00000077584	No description	0	0	-1	-1			GRASP006017	AU180637
ENSDART00000078689	No description	0	0	-1	-1			GRASP006017	AU180637
ENSDART00000074594	No description	0	0	-1	-1			GRASP006017	AU180637
ENSDART00000076032	No description	0	0	-1	-1			GRASP006017	AU180637
ENSDART00000080992	No description	0	0	-1	-1			GRASP006017	AU180637
ENSDART00000080990	No description	0	0	-1	-1			GRASP006017	AU180637
ENSDART00000078927	No description	0	0	-1	-1			GRASP006017	AU180637
ENSDART00000059171	hypothetical protein LOC393484 [Source:RefSeq_peptide;Acc:NP_956806]	0	-1	0	-1		CA042805,CA061778,CB496520		NP418671
ENSDART00000055973	LOC562304 protein (Fragment). [Source:Uniprot/SPTREMBL;Acc:Q66HU8]	0	-1	0	-1		CA042805,CB492746,CA061778,CB496520		NP418671
ENSDART00000055975	No description	0	-1	0	-1		CB496520		NP418671
ENSDART00000059174	No description	0	-1	0	-1		CA042805,CB496520		NP418671
ENSDART00000081328	hypothetical protein LOC449790 [Source:RefSeq_peptide;Acc:NP_001005963]	0	-1	0	-1		CA042805,CB492746,CA061778,CB496520		NP418671
ENSDART00000059182	Cytochrome P450. [Source:Uniprot/SPTREMBL;Acc:Q32Y53]	0	-1	0	-1		CA042805,CA061778,CB496520		NP418671
ENSDART00000059185	No description	0	-1	0	-1		CA042805,CA061778,CB496520		NP418671
ENSDART00000055979	cytochrome P450, family 2, subfamily K, polypeptide 6 [Source:RefSeq_peptide;Acc:NP_956803]	0	-1	0	-1		CA042805,CB492746,CA061778,CB496520		NP418671
ENSDART00000015232	hypothetical protein LOC393204 [Source:RefSeq_peptide;Acc:NP_956529]	0	-1	0	-1		CA042805,CA061778,CB496520		NP418671
ENSDART00000002842	cytochrome P450 [Source:RefSeq_peptide;Acc:NP_001018658]	0	-1	-1	-1		CA042805,CB496520	GRASP001933	NP418671
ENSDART00000063058	hypothetical protein LOC492484 [Source:RefSeq_peptide;Acc:NP_001007357]	0	-1	0	-1		CA042805,CA061778,CB496520		NP418671
ENSDART00000063100	hypothetical protein LOC393108 [Source:RefSeq_peptide;Acc:NP_956433]	0	-1	0	-1		CA042805,CB492746,CA061778,CB496520		NP418671
ENSDART00000030229	cytochrome P450, family 2, subfamily J, polypeptide 2, B [Source:RefSeq_peptide;Acc:NP_956914]	0	-1	0	-1		CA042805,CB492746,CA061778,CB496520		NP418671
ENSDART00000063128	No description	0	-1	0	-1		CA042805,CA061778,CB496520		NP418671
ENSDART00000063108	Novel protein similar to cytochrome P450, family 2, subfamily J. [Source:Uniprot/SPTREMBL;Acc:Q5TZ86]	0	-1	0	-1		CA042805,CB492746,CA061778,CB496520		NP418671
ENSDART00000063107	Novel protein similar to cytochrome P450, family 2, subfamily J. [Source:Uniprot/SPTREMBL;Acc:Q5TZ75]	0	-1	0	-1		CA042805,CB492746,CA061778,CB496520		NP418671
ENSDART00000063122	cytochrome P450, family 2, subfamily J, polypeptide 2, A [Source:RefSeq_peptide;Acc:NP_958919]	0	-1	0	-1		CA042805,CB492746,CA061778,CB496520		NP418671
ENSDART00000003666	cytochrome P450 2AD3 [Source:RefSeq_peptide;Acc:NP_001020725]	0	-1	0	-1		CA042805,CB505556,CA061778,CB496520		NP418671
ENSDART00000063081	cytochrome P450 2AD3 [Source:RefSeq_peptide;Acc:NP_001020725]	0	-1	0	-1		CA042805,CB505556,CA061778,CB496520		NP418671
ENSDART00000035654	No description	0	-1	0	-1		CA042805,CB496520		NP418671
ENSDART00000024350	cytochrome P450, subfamily IIJ (arachidonic acid epoxygenase) polypeptide a [Source:RefSeq_peptide;Acc:NP_694486]	0	-1	0	-1		CA042805,CB505556		NP418671
ENSDART00000063064	Novel protein similar to cytochrome P450, family 2, subfamily J. [Source:Uniprot/SPTREMBL;Acc:Q5TZ81]	0	-1	0	-1		CA042805,CB496520		NP418671
ENSDART00000016501	cytochrome P450, family 2, subfamily V, polypeptide 2 [Source:RefSeq_peptide;Acc:NP_001009890]	0	-1	0	-1		CA042805,CB496520		NP418671
ENSDART00000061854	No description	0	-1	0	-1		CA042805,CB496520		NP418671
ENSDART00000061858	No description	0	-1	0	-1		CA042805,CB496520		NP418671
ENSDART00000061881	No description	0	-1	0	-1		CA042805,CB496520		NP418671
ENSDART00000061878	No description	0	-1	0	-1		CA042805,CB496520		NP418671
ENSDART00000050571	Wu:fc21h01 protein (Fragment). [Source:Uniprot/SPTREMBL;Acc:Q6PHE0]	0	-1	0	-1		CA042805,CB492746,CB496520		NP418671
ENSDART00000048281	No description	0	-1	0	-1		CA042805,CB505556		NP418671
ENSDART00000079091	No description	0	-1	0	-1		CA042805		NP418671
ENSDART00000006065	hypothetical protein LOC572000 [Source:RefSeq_peptide;Acc:NP_001020728]	0	-1	0	-1		CA042805,CB492746		NP418671
ENSDART00000052047	No description	0	-1	0	-1		CA042805,CB492746,CB496520		NP418671
ENSDART00000008951	No description	0	-1	0	-1		CA042805,CB492746,CB496520		NP418671
ENSDART00000052050	Wu:fb64f09 protein (Fragment). [Source:Uniprot/SPTREMBL;Acc:Q503N5]	0	-1	0	-1		CA042805,CB492746,CB496520		NP418671
ENSDART00000045049	hypothetical protein LOC415182 [Source:RefSeq_peptide;Acc:NP_001002092]	0	-1	0	-1		CA042805,CB492746		NP418671
ENSDART00000020538	hypothetical protein LOC415182 [Source:RefSeq_peptide;Acc:NP_001002092]	0	-1	0	-1		CA042805,CB492746		NP418671
ENSDART00000012284	hypothetical protein LOC386638 [Source:RefSeq_peptide;Acc:NP_938183]	0	-1	0	-1		CA042805		NP418671
ENSDART00000052056	Hypothetical protein (Fragment). [Source:Uniprot/SPTREMBL;Acc:Q1ECV6]	0	-1	0	-1		CA042805,CB492746,CB496520		NP418671
ENSDART00000052054	Hypothetical protein (Fragment). [Source:Uniprot/SPTREMBL;Acc:Q1ECV6]	0	-1	0	-1		CA042805,CB492746,CB496520		NP418671
ENSDART00000064586	LOC402847 protein (Fragment). [Source:Uniprot/SPTREMBL;Acc:Q7SZD0]	0	-1	0	-1		CA042805,CB492746,CB496520		NP418671
ENSDART00000052055	Hypothetical protein (Fragment). [Source:Uniprot/SPTREMBL;Acc:Q1ECV6]	0	-1	0	-1		CA042805,CB492746,CB496520		NP418671
ENSDART00000052044	No description	0	-1	0	-1		CA042805,CB496520		NP418671
ENSDART00000026629	Hypothetical protein (Fragment). [Source:Uniprot/SPTREMBL;Acc:Q1ECV6]	0	-1	0	-1		CA042805,CB496520		NP418671
ENSDART00000064591	hypothetical protein LOC431734 [Source:RefSeq_peptide;Acc:NP_001002187]	0	-1	0	-1		CA042805,CB492746		NP418671
ENSDART00000064596	hypothetical protein LOC431734 [Source:RefSeq_peptide;Acc:NP_001002187]	0	-1	0	-1		CA042805		NP418671
ENSDART00000019953	cytochrome P450, family 1, subfamily C, polypeptide 1 [Source:RefSeq_peptide;Acc:NP_001018446]	0	-1	0	-1		CB505556		NP418671
ENSDART00000016487	No description	0	-1	0	-1		CB505556		NP418671
ENSDART00000038200	cytochrome P450, family 1, subfamily A [Source:RefSeq_peptide;Acc:NP_571954]	0	-1	0	-1		CB505556		NP418671
ENSDART00000073999	cytochrome P450, family 1, subfamily B, polypeptide 1 [Source:RefSeq_peptide;Acc:NP_001013285]	0	-1	0	-1		CB505556		NP418671
ENSDART00000051565	hypothetical protein LOC492344 [Source:RefSeq_peptide;Acc:NP_001007311]	0	-1	0	-1		CB505556		NP418671
ENSDART00000043156	cytochrome P450, family 17, subfamily A, polypeptide 1 [Source:RefSeq_peptide;Acc:NP_997971]	0	-1	0	-1		CB505556		NP418671
ENSDART00000036602	hemoglobin beta embryonic-1 [Source:RefSeq_peptide;Acc:NP_571834]	0	-1	-1	0		CA049313	GRASP005609
ENSDART00000053068	hemoglobin beta embryonic-1 [Source:RefSeq_peptide;Acc:NP_571834]	0	-1	-1	0		CA049313	GRASP005609
ENSDART00000074159	hemoglobin beta embryonic-1 [Source:RefSeq_peptide;Acc:NP_571834]	0	-1	-1	0		CA049313	GRASP005609
ENSDART00000078735	hemoglobin beta embryonic-1 [Source:RefSeq_peptide;Acc:NP_571834]	0	-1	-1	0		CA049313	GRASP005609
ENSDART00000057409	hemoglobin beta embryonic-1 [Source:RefSeq_peptide;Acc:NP_571834]	0	-1	-1	0		CA049313	GRASP005609
ENSDART00000066384	hemoglobin beta embryonic-2 [Source:RefSeq_peptide;Acc:NP_998011]	0	-1	-1	0		CA049313	GRASP005609
ENSDART00000055623	hemoglobin beta embryonic-3 [Source:RefSeq_peptide;Acc:NP_001015058]	0	-1	-1	0		CA049313	GRASP005609
ENSDART00000053073	Hemoglobin subunit beta-1 (Hemoglobin beta-1 chain) (Beta-1-globin) (Beta-A1-globin). [Source:Uniprot/SWISSPROT;Acc:Q90486]	0	-1	-1	0		CA049313	GRASP005609
ENSDART00000043748	Hemoglobin subunit beta-1 (Hemoglobin beta-1 chain) (Beta-1-globin) (Beta-A1-globin). [Source:Uniprot/SWISSPROT;Acc:Q90486]	0	-1	-1	0		CA049313	GRASP005609
ENSDART00000042396	Hemoglobin subunit beta-1 (Hemoglobin beta-1 chain) (Beta-1-globin) (Beta-A1-globin). [Source:Uniprot/SWISSPROT;Acc:Q90486]	0	-1	-1	0		CA049313	GRASP005609
ENSDART00000053081	Hemoglobin subunit beta-1 (Hemoglobin beta-1 chain) (Beta-1-globin) (Beta-A1-globin). [Source:Uniprot/SWISSPROT;Acc:Q90486]	0	-1	-1	0		CA049313	GRASP005609
ENSDART00000053077	hypothetical protein LOC445037 [Source:RefSeq_peptide;Acc:NP_001003431]	0	-1	-1	0		CA049313	GRASP005609
ENSDART00000022631	hypothetical protein LOC445037 [Source:RefSeq_peptide;Acc:NP_001003431]	0	-1	-1	0		CA049313	GRASP005609
ENSDART00000075928	integral membrane protein 1 [Source:RefSeq_peptide;Acc:NP_958866]	0	0	1	1			GRASP001941	TC28886,TC30339
ENSDART00000026830	No description	0	1	1	1		CB490454	GRASP004029	TC20568,AU180199
ENSDART00000076189	No description	0	1	1	1		CB490454	GRASP004029	TC20568,AU180199
ENSDART00000061744	zona pellucida glycoprotein 3a [Source:RefSeq_peptide;Acc:NP_001013289]	0	1	1	1		CB490454	GRASP004029	TC20568,AU180199
ENSDART00000061751	hypothetical protein LOC558677 [Source:RefSeq_peptide;Acc:NP_001025291]	0	1	1	1		CB490454	GRASP004029	TC20568,AU180199
ENSDART00000065820	hypothetical protein LOC574007 [Source:RefSeq_peptide;Acc:NP_001020357]	1	1	1	1	CK991165	CB490454	GRASP004029,GRASP006763	TC20568,AU180199
ENSDART00000065821	hypothetical protein LOC574007 [Source:RefSeq_peptide;Acc:NP_001020357]	0	1	1	1		CB490454	GRASP004029	TC20568,AU180199
ENSDART00000074179	hypothetical protein LOC574007 [Source:RefSeq_peptide;Acc:NP_001020357]	0	1	1	1		CB490454	GRASP004029	TC20568,AU180199
ENSDART00000074181	hypothetical protein LOC574007 [Source:RefSeq_peptide;Acc:NP_001020357]	0	1	1	1		CB490454	GRASP004029	TC20568,AU180199
ENSDART00000074173	hypothetical protein LOC574007 [Source:RefSeq_peptide;Acc:NP_001020357]	0	1	1	1		CB490454	GRASP004029	TC20568,AU180199
ENSDART00000013506	No description	0	1	1	1		CB490454	GRASP004029	TC20568,AU180199
ENSDART00000078959	No description	0	0	1	1			GRASP004029	TC20568,AU180199
ENSDART00000040411	No description	0	1	0	1		CB490454		TC20568,AU180199
ENSDART00000074183	No description	1	0	1	0	CK991165		GRASP004029,GRASP006763
ENSDART00000061737	zona pellucida glycoprotein 3a [Source:RefSeq_peptide;Acc:NP_001013289]	0	0	1	1			GRASP004029	TC20568
ENSDART00000080666	nucleoside diphosphate kinase-Z3 [Source:RefSeq_peptide;Acc:NP_571003]	1	1	1	0	CB511030,CK991305,CB511422,CB497381,CB497378,CB497649	CB491722,CB510934	GRASP004361,GRASP004779,GRASP005511,GRASP007317
ENSDART00000080591	nucleoside diphosphate kinase-Z3 [Source:RefSeq_peptide;Acc:NP_571003]	1	1	1	0	CB511030,CK991305,CB511422,CB497381,CB497378,CB497649	CB491722,CB510934	GRASP004361,GRASP004779,GRASP005511,GRASP007317
ENSDART00000059139	non-metastatic cells 2, protein (NM23B) expressed in [Source:RefSeq_peptide;Acc:NP_571001]	1	1	1	0	CB511030,CK991305,CB511422,CB497381,CB497378,CB497649	CB491722,CB510934	GRASP004361,GRASP004779,GRASP005511,GRASP007317
ENSDART00000064339	non-metastatic cells 2-like, protein (NM23B) expressed in [Source:RefSeq_peptide;Acc:NP_956264]	1	1	1	0	CB511030,CK991305,CB511422,CB497381,CB497378,CB497649	CB491722,CB510934	GRASP004361,GRASP004779,GRASP005511,GRASP007317
ENSDART00000079717	No description	1	1	1	0	CB511030,CK991305,CB511422,CB497381,CB497378,CB497649	CB491722,CB510934	GRASP004361,GRASP004779,GRASP005511,GRASP007317
ENSDART00000078328	Vitellogenin 2 (Fragment). [Source:Uniprot/SPTREMBL;Acc:Q3T7B3]	1	1	1	1	CA051633	CA051633	GRASP008691	TC20644,TC25785,TC25786,AU179533
ENSDART00000061165	Vitellogenin 2 (Fragment). [Source:Uniprot/SPTREMBL;Acc:Q3T7B2]	1	1	1	1	CA051633	CA051633	GRASP008691	TC20644,TC25785,TC25786,AU179533
ENSDART00000078318	No description	0	0	1	1			GRASP008691	TC20644,TC25785
